# Supplementary material for: Advanced Glycation End Products of Bovine Serum Albumin Suppressed Th1/Th2 Cytokine but Enhanced Monocyte IL-6 Gene Expression via MAPK-ERK and MyD88 Transduced NF-κB p50 Signaling Pathways
Source: Molecules. 2019 Jul 4;24(13):2461. doi: 10.3390/molecules24132461 (PMC6652144; doi:10.3390/molecules24132461)
Supplement: Supplementary file 1 [file molecules-24-02461-s001.zip]

Archive with 7 entries (6 files):
- Supplement 1 copy.jpg
- __MACOSX/
- __MACOSX/._Supplement 1 copy.jpg
- Supplement 3 copy.jpg
- __MACOSX/._Supplement 3 copy.jpg
- Supplement 2.pdf
- __MACOSX/._Supplement 2.pdf
